# Supplementary material for: Latent Structure and Profiles of Emotion Regulation: Reappraisal and Suppression Patterns with the Polish Version of the Emotion Regulation Questionnaire
Source: J Clin Med. 2025 Jan 17;14(2):587. doi: 10.3390/jcm14020587 (PMC11765774; doi:10.3390/jcm14020587)
Supplement: Supplementary file 1 [file jcm-14-00587-s001.zip]

Archive with 1 entries (1 files):
- jcm-3330594-supplementary.pdf
